# Supplementary material for: Drug Resistance Mechanism of M46I-Mutation-Induced Saquinavir Resistance in HIV-1 Protease Using Molecular Dynamics Simulation and Binding Energy Calculation
Source: Viruses. 2022 Mar 28;14(4):697. doi: 10.3390/v14040697 (PMC9031992; doi:10.3390/v14040697)
Supplement: Supplementary file 1 [file viruses-14-00697-s001.zip]

Archive with 1 entries (1 files):
- viruses-1610853-supplementary.pdf
